# Supplementary material for: Hepatitis B Core-Related Antigen Is Useful for Predicting Phase and Prognosis of Hepatitis B e Antigen-Positive Patients
Source: J Clin Med. 2022 Mar 21;11(6):1729. doi: 10.3390/jcm11061729 (PMC8956075; doi:10.3390/jcm11061729)
Supplement: Supplementary file 1 [file jcm-11-01729-s001.zip]

Archive with 1 entries (1 files):
- jcm-1627584-supplementary.pdf
